# Supplementary material for: Meta-aligner: long-read alignment based on genome statistics
Source: BMC Bioinformatics. 2017 Feb 23;18:126. doi: 10.1186/s12859-017-1518-y (PMC5324271; doi:10.1186/s12859-017-1518-y)
Supplement: Additional file 2 — PE algorithm simulations. (XLSX 66 kb) [file 12859_2017_1518_MOESM2_ESM.xlsx]

## Sheet: Ecoli Test
Genome	L	Error rate		Slide Table				Estimated Parameters
Ecoli	300	2		Slide Num.	Recall (%)	Time (sec)		mis-match rate	1.77
l1	Time (sec)	Recall		0	96.2	0.53		indel rate	0.33
15	1.54533	0.968		1	96.8	1		fragment size (l1)	40
20	1.19818	0.97		2	96.8	1.39		distance (d)	1
25	0.954668	0.967		3	96.9	1.86		slide	-
30	0.762842	0.972		4	96.8	2.21
35	0.605986	0.964		5	97	2.71
40	0.532446	0.962		6	97	3.6
45	0.471058	0.955		7	97	3.49
50	0.484908	0.953
Genome	L	Error rate		Slide Table				Estimated Parameters
Ecoli	300	5		Slide Num.	Recall (%)	Time (sec)		mis-match rate	4.41
l1	Time (sec)	Recall		0	94.6	0.66		indel rate	0.77
15	1.67967	0.948		1	95.1	1.19		fragment size (l1)	35
20	1.11965	0.952		2	95.5	1.68		distance (d)	2
25	0.892593	0.954		3	95.5	2.15		slide	-
30	0.814865	0.939		4	95.4	2.88
35	0.665477	0.946		5	95.5	4.17
40	0.629636	0.93		6	95.5	4.06
45	0.561292	0.878
50	0.559519	0.823
Genome	L	Error rate		Slide Table				Estimated Parameters
Ecoli	300	10		Slide Num.	Recall (%)	Time (sec)		mis-match rate	8.84
l1	Time (sec)	Recall		0	94.1	1.04		indel rate	1.31
15	2.13753	0.92		1	94.7	1.95		fragment size (l1)	25
20	1.67705	0.946		2	95.3	2.7		distance (d)	2
25	1.0397	0.941		3	95.3	3.38		slide	-
30	1.08024	0.939		4	95.4	5.27
35	1.05648	0.882
40	1.20544	0.721
45	0.943814	0.499
Genome	L	Error rate		Slide Table				Estimated Parameters
Ecoli	1000	2		Slide Num.	Recall (%)	Time (sec)		mis-match rate	1.8
l1	Time (sec)	Recall		0	97.7	1.58		indel rate	0.3
15	5.02286	0.979		1	97.9	2.86		fragment size (l1)	50
20	3.87093	0.981		2	97.9	3.94		distance (d)	1
25	3.04863	0.978		3	97.9	5.25		slide	-
30	2.37638	0.98		4	98	6.28
35	1.97915	0.98		5	98	8.01
40	1.7528	0.978		6	98	9.18
45	1.65069	0.978		7	98	10.4
50	1.58647	0.977		8	98	13.82
				9	98	13.49
Genome	L	Error rate		Slide Table				Estimated Parameters
Ecoli	1000	5		Slide Num.	Recall (%)	Time (sec)		mis-match rate	4.44
l1	Time (sec)	Recall		0	97	1.71		indel rate	0.68
15	5.4648	0.965		1	97.2	3.08		fragment size (l1)	50
20	3.90051	0.97		2	97.1	4.31		distance (d)	2
25	3.1616	0.968		3	97.1	5.7		slide	-
30	2.59591	0.97		4	97.2	6.84
35	2.15551	0.966		5	97.2	8.17
40	1.88487	0.967		6	97.3	9.63
45	1.79952	0.969		7	97.2	11.04
50	1.71485	0.97		8	97.2	13.55
				9	97.2	13.44
Genome	L	Error rate		Slide Table				Estimated Parameters
Ecoli	1000	10		Slide Num.	Recall (%)	Time (sec)		mis-match rate	8.85
l1	Time (sec)	Recall		0	97	2.74		indel rate	1.21
15	5.57877	0.972		1	97.2	4.6		fragment size (l1)	40
20	4.14823	0.974		2	97.4	6.17		distance (d)	3
25	3.24446	0.973		3	97.6	7.93		slide	-
30	3.12458	0.976		4	97.6	9.72
35	2.83264	0.973		5	97.7	11.45
40	2.7437	0.97		6	97.8	15.15
45	2.63153	0.954		7	97.8	15.14
Genome	L	Error rate		Slide Table				Estimated Parameters
Ecoli	1000	5 MM+5 I		Slide Num.	Recall (%)	Time (sec)		mis-match rate	5.13
l1	Time (sec)	Recall		0	95.6	3.08		indel rate	4.87
15	5.81029	0.958		1	96	5.41		fragment size (l1)	30
20	4.3104	0.962		2	96.2	7.44		distance (d)	2
25	3.83767	0.958		3	96.5	10.09		slide	-
30	3.08131	0.956		4	96.4	12.17
35	2.872	0.894		5	96.4	14.6
40	3.32941	0.695
45	2.86423	0.47
50	3.59512	0.464
Genome	L	Error rate		Slide Table				Estimated Parameters
Ecoli	1000	10 MM+10 I		Slide Num.	Recall (%)	Time (sec)		mis-match rate	10.3
l1	Time (sec)	Recall		0	94	5.28		indel rate	8.07
15	12.5444	0.001		1	95.7	9.23		fragment size (l1)	20
20	5.28265	0.94		2	95.7	12.16		distance (d)	2
25	5.85378	0.899		3	96.2	15.82		slide	-
30	6.26489	0.518
35	5.51812	0.161

## Sheet: Yeast Test
Genome	L	Error rate		Slide Table				Estimated Parameters
Yeast	300	2		Slide Num.	Recall (%)	Time (sec)		mis-match rate	1.85
l1	Time (sec)	Recall		0	94.3	0.49		indel rate	0.46
15	1.45745	0.953		1	95	0.89		fragment size (l1)	45
20	1.12339	0.952		2	95.1	1.38		distance (d)	1
25	0.925372	0.952		3	95.1	1.61		slide	-
30	0.743072	0.947		4	95.2	2.1
35	0.615044	0.949		5	95.2	2.43
40	0.551235	0.948		6	95.2	2.81
45	0.494082	0.943		7	95.2	3.73
50	0.495407	0.936		8	95.2	3.54
Genome	L	Error rate		Slide Table				Estimated Parameters
Yeast	300	5		Slide Num.	Recall (%)	Time (sec)		mis-match rate	4.48
l1	Time (sec)	Recall		0	93.7	0.69		indel rate	0.84
15	1.84358	0.857		1	94.6	1.26		fragment size (l1)	35
20	1.12055	0.946		2	94.6	1.73		distance (d)	2
25	0.93234	0.945		3	94.8	2.28		slide	-
30	0.805691	0.941		4	94.5	2.7
35	0.6917	0.937		5	94.8	3.72
40	0.648659	0.928		6	94.8	3.85
45	0.566293	0.865
50	0.604129	0.818
Genome	L	Error rate		Slide Table				Estimated Parameters
Yeast	300	10		Slide Num.	Recall (%)	Time (sec)		mis-match rate	8.81
l1	Time (sec)	Recall		0	92.3	1.07		indel rate	1.36
15	2.10094	0.661		1	93	1.91		fragment size (l1)	25
20	1.40532	0.933		2	93.6	2.67		distance (d)	2
25	1.07539	0.923		3	93.6	3.36		slide	-
30	1.18464	0.919		4	93.9	4.17
35	2.60016	0.863
40	1.10227	0.688
45	0.98122	0.477
Genome	L	Error rate		Slide Table				Estimated Parameters
Yeast	1000	2		Slide Num.	Recall (%)	Time (sec)		mis-match rate	1.8
l1	Time (sec)	Recall		0	95.4	1.52		indel rate	0.32
15	5.25475	0.956		1	95.4	2.79		fragment size (l1)	50
20	3.82149	0.957		2	95.4	3.97		distance (d)	1
25	2.9734	0.958		3	95.4	5.35		slide	-
30	2.48589	0.953		4	95.5	7.21
35	2.12036	0.954		5	95.4	8.26
40	2.07316	0.954		6	95.5	9.52
45	1.67114	0.953		7	95.5	10.69
50	1.52493	0.954		8	95.6	13.37
				9	95.6	13.62
Genome	L	Error rate		Slide Table				Estimated Parameters
Yeast	1000	5		Slide Num.	Recall (%)	Time (sec)		mis-match rate	4.47
l1	Time (sec)	Recall		0	95.5	1.77		indel rate	0.68
15	5.75007	0.946		1	95.8	3.3		fragment size (l1)	50
20	3.928	0.958		2	95.8	4.49		distance (d)	2
25	3.07249	0.96		3	95.9	5.82		slide	-
30	2.65769	0.956		4	96	7.29
35	2.29362	0.959		5	96.1	8.62
40	2.04292	0.959		6	96.2	9.87
45	1.81801	0.955		7	96	11.18
50	1.77497	0.955		8	96.2	13.99
				9	96.2	13.93
Genome	L	Error rate		Slide Table				Estimated Parameters
Yeast	1000	10		Slide Num.	Recall (%)	Time (sec)		mis-match rate	8.87
l1	Time (sec)	Recall		0	95.8	2.8		indel rate	1.23
15	6.33094	0.949		1	96.3	5.09		fragment size (l1)	35
20	4.30638	0.962		2	96.4	7.19		distance (d)	3
25	3.26398	0.961		3	96.5	9.29		slide	-
30	3.03125	0.963		4	96.6	11.14
35	2.80353	0.958		5	96.5	15.65
40	2.81452	0.959		6	96.5	16.34
45	2.71753	0.947
Genome	L	Error rate		Slide Table				Estimated Parameters
Yeast	1000	5 MM+5 I		Slide Num.	Recall (%)	Time (sec)		mis-match rate	5.15
l1	Time (sec)	Recall		0	94	3.42		indel rate	4.83
15	7.09189	0.924		1	95.1	5.85		fragment size (l1)	30
20	4.78921	0.954		2	95.3	8.78		distance (d)	2
25	3.84191	0.944		3	95.4	13.61		slide	-
30	3.41993	0.94		4	95.4	12.68
35	3.03755	0.881		5	95.4	15.17
40	2.91806	0.739
45	3.00668	0.491
50	3.95387	0.471
Genome	L	Error rate		Slide Table				Estimated Parameters
Yeast	1000	10 MM+10 I		Slide Num.	Recall (%)	Time (sec)		mis-match rate	10.43
l1	Time (sec)	Recall		0	91.4	6.17		indel rate	8.02
15	12.1984	0.001		1	93.1	9.98		fragment size (l1)	20
20	6.17307	0.914		2	93.3	14.02		distance (d)	2
25	6.70236	0.886		3	93.6	17.56		slide	-
30	6.19894	0.556
35	5.87459	0.163

## Sheet: Celegans Test
Genome	L	Error rate		Slide Table				Estimated Parameters
Celegans	300	2		Slide Num.	Recall (%)	Time (sec)		mis-match rate	1.81
l1	Time (sec)	Recall		0	94.1	0.84		indel rate	0.45
15	1.96207	0.913		1	95	2.02		fragment size (l1)	35
20	1.31739	0.955		2	95.4	3.48		distance (d)	1
25	1.09573	0.945		3	95.3	5.08		slide	-
30	0.977271	0.944		4	95.5	4.92
35	0.840842	0.941		5	95.7	5.31
40	0.909872	0.936		6	95.7	5.22
45	0.949368	0.938
50	0.930244	0.932
Genome	L	Error rate		Slide Table				Estimated Parameters
Celegans	300	5		Slide Num.	Recall (%)	Time (sec)		mis-match rate	4.52
l1	Time (sec)	Recall		0	92.7	0.94		indel rate	0.86
15	2.93287	0.03		1	94.1	1.96		fragment size (l1)	35
20	1.72827	0.933		2	94.1	2.57		distance (d)	2
25	1.31724	0.936		3	94.7	3.31		slide	-
30	1.18707	0.926		4	94.7	3.85
35	0.942501	0.927		5	94.9	5.33
40	0.894233	0.917		6	94.9	6.81
45	1.17357	0.859
50	0.848596	0.794
Genome	L	Error rate		Slide Table				Estimated Parameters
Celegans	300	10		Slide Num.	Recall (%)	Time (sec)		mis-match rate	8.76
l1	Time (sec)	Recall		0	91.9	1.84		indel rate	1.41
15	3.11543	0.015		1	93.8	3.07		fragment size (l1)	25
20	2.80916	0.771		2	94.6	4.1		distance (d)	2
25	1.84308	0.919		3	94.8	5.47		slide	-
30	2.38485	0.928		4	94.8	6.47
35	1.73325	0.855
40	1.71923	0.7
45	1.96943	0.458
Genome	L	Error rate		Slide Table				Estimated Parameters
Celegans	1000	2		Slide Num.	Recall (%)	Time (sec)		mis-match rate	1.8
l1	Time (sec)	Recall		0	97.5	2.08		indel rate	0.3
15	6.50551	0.972		1	97.6	3.36		fragment size (l1)	50
20	4.07131	0.975		2	97.9	5.45		distance (d)	1
25	3.42426	0.978		3	97.9	6.82		slide	-
30	3.12492	0.972		4	97.9	8.41
35	2.51785	0.975		5	97.9	10.41
40	2.43986	0.974		6	97.8	13.52
45	2.16865	0.972		7	98	15
50	2.0834	0.975		8	98	17.2
				9	98	16.47
Genome	L	Error rate		Slide Table				Estimated Parameters
Celegans	1000	5		Slide Num.	Recall (%)	Time (sec)		mis-match rate	4.49
l1	Time (sec)	Recall		0	97.9	2.24		indel rate	0.67
15	15.9223	0.166		1	98.1	4.4		fragment size (l1)	50
20	7.09141	0.984		2	98.5	6.9		distance (d)	2
25	4.65245	0.978		3	98.3	8.43		slide	-
30	4.17397	0.982		4	98.3	9.82
35	3.07029	0.98		5	98.6	11.76
40	2.79695	0.982		6	98.6	10.98
45	2.52789	0.981		7	98.5	13.73
50	2.23851	0.979		8	98.6	16.21
				9	98.6	17.31
Genome	L	Error rate		Slide Table				Estimated Parameters
Celegans	1000	10		Slide Num.	Recall (%)	Time (sec)		mis-match rate	8.81
l1	Time (sec)	Recall		0	97.1	3.22		indel rate	1.24
15	13.8375	0.101		1	97.7	5.22		fragment size (l1)	40
20	5.76014	0.957		2	98.1	7.45		distance (d)	3
25	3.81335	0.977		3	98.1	9.22		slide	-
30	3.77175	0.979		4	98.3	11.44
35	3.32696	0.977		5	98.5	13.71
40	3.21978	0.971		6	98.3	20.09
45	3.18079	0.951		7	98.3	20.02
Genome	L	Error rate		Slide Table				Estimated Parameters
Celegans	1000	5 MM+5 I		Slide Num.	Recall (%)	Time (sec)		mis-match rate	5.2
l1	Time (sec)	Recall		0	95.8	3.74		indel rate	4.75
15	12.2407	0.082		1	96.9	7.73		fragment size (l1)	30
20	4.70495	0.969		2	97.2	9.34		distance (d)	2
25	3.92808	0.96		3	97.2	12.61		slide	-
30	3.74095	0.958		4	97.2	17.55
35	3.61006	0.907		5	97.5	18.62
40	3.67696	0.74
45	3.69072	0.496
50	5.37933	0.469
Genome	L	Error rate		Slide Table				Estimated Parameters
Celegans	1000	10 MM+10 I		Slide Num.	Recall (%)	Time (sec)		mis-match rate	10.38
l1	Time (sec)	Recall		0	79.7	15.16		indel rate	7.9
15	12.2301	0		1	89.6	21.19		fragment size (l1)	25
20	10.2963	0.655		2	92.5	26.15		distance (d)	3
25	15.1587	0.797		3	93	34.31		slide	12
30	8.60517	0.483		4	93.5	41.87
35	6.90451	0.153

## Sheet: Human Test
Genome	L	Error rate		Slide Table				Estimated Parameters
Human	300	2		Slide Num.	Recall (%)	Time (sec)		mis-match rate	1.8
l1	Time (sec)	Recall		0	93.2	6.71		indel rate	0.33
15	10.2172	0.082		1	94.3	14.73		fragment size (l1)	40
20	7.87426	0.92		2	94.8	21.34		distance (d)	1
25	6.99364	0.924		3	95.1	26.63		slide	-
30	8.31038	0.927		4	95.3	32.93
35	6.94499	0.926		5	95.2	42.56
40	6.71676	0.932		6	95.3	58.05
45	6.80424	0.918		7	95.3	54.38
50	6.99541	0.93
Genome	L	Error rate		Slide Table				Estimated Parameters
Human	300	5		Slide Num.	Recall (%)	Time (sec)		mis-match rate	4.47
l1	Time (sec)	Recall		0	89.4	7.6		indel rate	0.73
15	11.0796	0		1	91.6	14.79		fragment size (l1)	30
20	9.46456	0.742		2	92.8	20.59		distance (d)	1
25	8.21925	0.893		3	93	28.41		slide	-
30	7.59757	0.894		4	93.8	38.6
35	8.02682	0.894		5	93.9	40.06
40	8.53617	0.886
45	7.60682	0.826
50	7.61017	0.793
Genome	L	Error rate		Slide Table				Estimated Parameters
Human	300	10		Slide Num.	Recall (%)	Time (sec)		mis-match rate	8.7
l1	Time (sec)	Recall		0	82.7	11.08		indel rate	1.29
15	9.32573	0		1	85.5	19.48		fragment size (l1)	30
20	10.6972	0.01		2	86.4	29.98		distance (d)	3
25	9.65545	0.803		3	87.6	36.78		slide	-
30	11.0817	0.827		4	87.7	41.52
35	9.24803	0.763		5	87.8	51.42
40	8.84044	0.632
45	8.8237	0.442
Genome	L	Error rate		Slide Table				Estimated Parameters
Human	1000	2		Slide Num.	Recall (%)	Time (sec)		mis-match rate	1.8
l1	Time (sec)	Recall		0	97.1	8.26		indel rate	0.29
15	24.5602	0.385		1	97.2	16.02		fragment size (l1)	50
20	12.2023	0.97		2	97.6	23.31		distance (d)	1
25	10.7426	0.971		3	97.6	32.69		slide	-
30	15.0449	0.964		4	97.7	40.81
35	11.0976	0.968		5	97.7	50.06
40	9.71819	0.969		6	97.7	54.96
45	9.11463	0.97		7	97.7	58.64
50	8.25842	0.971		8	97.8	78.28
				9	97.8	75.32
Genome	L	Error rate		Slide Table				Estimated Parameters
Human	1000	5		Slide Num.	Recall (%)	Time (sec)		mis-match rate	4.45
l1	Time (sec)	Recall		0	97.5	9.26		indel rate	0.66
15	24.4008	0		1	97.8	18.04		fragment size (l1)	30
20	13.3099	0.952		2	98.3	26.55		distance (d)	1
25	10.35	0.976		3	98.5	35.23		slide	-
30	9.26178	0.975		4	98.4	43.13
35	9.78837	0.976		5	98.5	51.32
40	9.73927	0.974
45	9.63043	0.983
50	9.28417	0.977
Genome	L	Error rate		Slide Table				Estimated Parameters
Human	1000	10		Slide Num.	Recall (%)	Time (sec)		mis-match rate	8.85
l1	Time (sec)	Recall		0	94.8	12.78		indel rate	1.22
15	22.0173	0		1	95.8	21.39		fragment size (l1)	40
20	28.8542	0.045		2	95.9	30		distance (d)	3
25	15.7498	0.949		3	96.1	38.24		slide	-
30	16.6697	0.951		4	96.3	48.24
35	14.4743	0.949		5	96.5	56.04
40	12.7835	0.948		6	96.4	80.79
45	13.0612	0.929		7	96.4	83.63
Genome	L	Error rate		Slide Table				Estimated Parameters
Human	1000	5 MM+5 I		Slide Num.	Recall (%)	Time (sec)		mis-match rate	5.16
l1	Time (sec)	Recall		0	93.3	17.88		indel rate	4.76
15	21.5819	0		1	95.4	20.81		fragment size (l1)	25
20	15.9245	0.871		2	96	30.52		distance (d)	1
25	17.8765	0.933		3	96.3	38.77		slide	-
30	12.7944	0.915		4	96.2	45.53
35	14.9951	0.855
40	14.3009	0.689
45	11.7554	0.449
50	15.2647	0.435
Genome	L	Error rate		Slide Table				Estimated Parameters
Human	1000	10 MM+10 I		Slide Num.	Recall (%)	Time (sec)		mis-match rate	10.38
l1	Time (sec)	Recall		0	41.3	30.79		indel rate	7.96
15	21.4649	0		1	58.8	56.6		fragment size (l1)	30
20	26.077	0.001		2	67.4	76.56		distance (d)	3
25	89.4565	0.4		3	71.2	102.21		slide	10
30	30.7881	0.413		4	74	126.46
35	24.023	0.132		5	76.7	141.09
